# Supplementary material for: Association of aspirin use alone with mortality and liver-related events in MASLD: a multi-institutional three-year study
Source: Ann Med. 2025 Oct 17;57(1):2573146. doi: 10.1080/07853890.2025.2573146 (PMC12536622; doi:10.1080/07853890.2025.2573146)
Supplement: Supplemental Material [file IANN_A_2573146_SM6362.zip]

Archive with 9 entries (8 files):
- suppl_data/
- suppl_data/20250618 Supplementary Table 1 to 5, Fig caption.docx
- suppl_data/Supplementary Figure 1 All cause mortality in non viral MASLD between the aspirin vs non aspirin group copy.pdf
- suppl_data/Supplementary Figure 2 Liver related event in non viral MASLD between the aspirin vs non aspirin group copy.pdf
- suppl_data/Supplementary Figure 3 Liver related mortality in non viral MASLD between the aspirin vs non aspirin group copy.pdf
- suppl_data/Supplementary Figure 4 HCC incidence in non viral MASLD between the aspirin vs non aspirin group copy.pdf
- suppl_data/Supplementary Figure 5 Comparisons of composite of CVD events between the aspirin vs non aspirin group copy.pdf
- suppl_data/Supplementary Figure 6 Hepatic related events brefore adjustment for immortal time biase copy.pdf
- suppl_data/Supplementary Figure 7 HCC incidence brefore adjustment for immortal time biase copy.pdf
